# Supplementary material for: Enantiocontrolled Preparation of ϒ-Substituted Cyclohexenones: Synthesis and Kinase Activity Assays of Cyclopropyl-Fused Cyclohexane Nucleosides
Source: Int J Mol Sci. 2022 Aug 26;23(17):9704. doi: 10.3390/ijms23179704 (PMC9456008; doi:10.3390/ijms23179704)
Supplement: Supplementary file 1 [file ijms-23-09704-s001.zip]

Archive with 1 entries (1 files):
- ijms-1853459-supplementary.pdf
